# Supplementary material for: Activation of the tick Toll pathway to control infection of Ixodes ricinus by the apicomplexan parasite Babesia microti
Source: PLoS Pathog. 2024 Dec 16;20(12):e1012743. doi: 10.1371/journal.ppat.1012743 (PMC11649134; doi:10.1371/journal.ppat.1012743)
Supplement: S2 Data — (FAS) [file ppat.1012743.s011.fas]

>AAEL007696_Rel1A_Aedes
KTFPGIEIRGYKG---RAVVVVSCVTKD-PPYRPHPHNLVGKE---GCKKGVCTVEINSS--------------TMSYTFSNLGIQCVKKKDIEEALRLR
-----------------EEIRVDPFKTGYGHARQPATIDLNAIRLCFQVFLEGQQRGRFTEPLQPVVSDVIYDKKA--MSDLVICKLSDVTAPVAGGREI
ILLCEKVAKEDIAVRFYE-EQHGNI-VWEEYGEFQHTNVHKQVAICFRTPRYRTLE-VEHPVMVNIQLKR
>AAEL006930_Rel1B_Aedes
KTFPTIEVRGYTG---RVVVVVSCVTKD-PPYRPHPHNLVGKD---GCKKGVCTVEINKS--------------VMSYTFCSLGIQCVKKKDIKDALRLR
-----------------EEIRVDPFKTGYGHGRQPASIDLNAVRLCFQAFLEGPQQGHFTNPLVPVVSDIIYDKKA--MSELVICKLSHVAAPMSGGKEV
ILLCEKVAKEDIAVRFYE-EHQGKI-VWEDQGEFQHSNVHKQVAISFRTPRYRSLD-VDFPVMVHIQLQR
>XP_310177_Rel1_Anopheles
KTFPSIQVHGYRG---RAVVVVSCVTKEGPEHKPHPHNLVGKE---GCKKGVCTVEINST--------------TMSYTFNNLGIQCVKKKDVEEALRLR
-----------------QEIRVDPFRTGFGHAKEPGSIDLNAVRLCFQVFLEGQQRGRFTEPLTPVVSDIIYDKKA--MSDLIICRLSDCTAPVSGGKEI
ILLCEKVVKEDIKVRFFE-KKGNAT-VWENYAEFSHTDVHKQVAISFRTPPYRTID-ISDPVRVFVQLER
>NP_724052_Dorsal_Drosophila
KTYPTIEIVGYKG---RAVVVVSCVTKD-TPYRPHPHNLVGKE---GCKKGVCTLEINSE--------------TMRAVFSNLGIQCVKKKDIEAALKAR
-----------------EEIRVDPFKTGFSHRFQPSSIDLNSVRLCFQVFMESEQKGRFTSPLPPVVSEPIFDKKA--MSDLVICRLCSCSATVFGNTQI
ILLCEKVAKEDISVRFFE-EKNGQS-VWEAFGDFQHTDVHKQTAITFKTPRYHTLD-ITEPAKVFIQLRR
>GEFM01002316_Dorsal_Ixodes
KTYPTIKVMHHQG---KAAVVVSCVTKDQP-YRVHPHNLVGKE---GCKKGICTQYLKP---------------DMTCSFTSLGIQCVKRRDVEQNLADR
-----------------ESIRVDPFQNGFDHKDQAGSIDLNAVRLCFQVFLEGSTPGKYTVPLHPVVSEIIYDRKA--MSDLTITKLSHTCAPVSGGLEM
ILLCDKVAKDDIEVWFEE-EREGLT-VWKERAEILPNGVHKQVAICFRTPRYREPP-AEHPVDVHLLLRR
>JAA63771_Rel_Rhipicephalus
KTYPTIKVMGVQK---PAVVVVSCVTKDQP-YRVHPHNLVGKE---GCKNGICTQHLKP---------------DMTCTFTSLGIQCVKRRDVEQNLLQR
-----------------ENIRVDPFRNGFAHKDQAASIDLNAVRLCFQVFLEGSQPGKFTVPLHPVVSDIIYDRKA--MSDLTITKLSHTCAPMSGGLEM
ILLCDKVAKDDIEVWFEE-ERDGQT-VWKERAELLPNGVHKQVAICFRTPRYRDPIMADVPVDVHLLLRR
>XP_025016999_p65_Tetranychus
KTYPTIQIESFKG---PAVVVVSCVTKDFP-YRPHPHNLVGKD---GCKKGVCTMVINNS--------------DMICSFTSLGIQCVKRKDIEESLKLR
-----------------ESIKVDPFRTGFAHKNQASSIDLNVVRLCFQVFVEGSEKDKFTVPLKPIVSDPIYDKKA--MSDLIITKLSHFSASVTGGKEI
ILLCDRVAKDDIQVRFYE-ESKGQI-IWEGYADFQPNDVHKQVAISFRSPKYYNEN-ISQPVTVNIQLRR
>AAZ40333_NFkB_Carcinoscorpinus
KTYPTIQVVNYKG---SAVVVVSCVTKEGPPFRPHPHNLVGRE---GCKKGICTMVINNH--------------DMTCSFSSLGIQCVKRKDIEESLKLR
-----------------EMIKVDPYRTGFDHRLQTSNIDLNVVRLCFQVFIEGPQQGKYTVPLPPVVSDPIFDKKA--ICELTINKLSHYSAPVCGGSEV
ILLCDKVAKDDIKVRFYE-ERAGRV-EWESFGEFHPNEVHKQVAIPFRTPRYRDEN-VQQPIPVFIQLYR
>NP_523589_Dif_Drosophila
KTFPTIEVCNYDG---PVIIVVSCVTSDEP-FRQHPHWLVSKEEADACKSGIYQKKLPPE--------------ERRLVLQKVGIQCAKKLEMRDSLVER
-----------------ERRNIDPFNAKFDHKDQIDKINRYELRLCYQAFIT---VGNSKVPLDPIVSSPIYGK----SSELTITRLCSCAATANGGDEI
IMLCEKIAKDDIEVRFYETDKDGRE-TWFANAEFQPTDVFKQMAIAFKTPRYRNTE-ITQSVNVELKLVR
>AAEL007624_Rel2_Aedes
KTFPTVQLHGFQG---EAKIRCSLFQVDPNRRAAHSHNLVIKSG-EIDLNDPHDIDVN-------------EECNYVAMFQGMGIIHTAKKNIAEELSKK
MKKQRSVEMNR------ELTLREEYQLQKEAAEMAKTMNLNQVCLCFQAFQVDASTGRWAQLCEPVYSNPINNMKSALTGELKICRLSATVGNVDGGEEV
FMFVEKVCKNNIKIRFYELDEYDQE-IWQDWGSFSEADVHHQYAIAFKTPAYHNKD-ITEPVEVLMQLYR
>XP_308995_Rel2_Anopheles
KTFPTVELRGYGG---EAKVRCSLYQVDPQRRAPHSHHLVIKSG-ELDLIDPHDLDVGGAAGAAEPSEGVGGDGKYVATFQGMGIIHTAKKFIAEELYKK
LRKHRLCELNR------EPTEREEQQMQKEAAVMARTMNLNQVCLCFRAYRVEPGTGRWVPICEPVYSNPINNMKSALTGELKICRLSTTVSGVDGGEEV
FMFVEKVCKNNIKIRFYELDEYDQE-VWQEMAIFSEADVHHQYAIAFKTPPYRHKD-ITEPVEVLMQLFR
>NP_477094_Relish_Drosophila
KTFPEVTLCNYDG---PAVIRCSLFQTN--LDSPHSHQLVVRKD-DRDVCDPHDLHVS-------------KERGYVAQFINMGIIHTAKKYIFEELCKK
KQDRLVFQMNRR-----ELSHKQLQELHQETEREAKDMNLNQVRLCFEAFKIED-NGAWVPLAPPVYSNAINNRKSAQTGELRIVRLSKPTGGVMGNDEL
ILLVEKVSKKNIKVRFFEEDEDGET-VWEAYAKFRESDVHHQYAIVCQTPPYKDKD-VDREVNVYIELIR
>ABC75034_Relish_Carcinoscorpinus
KTYPTVKLENYRPQNNQVFIKATLYTVD-DQQKPHVHKLMGKH---CQD-GVCSVILG---------------EDMVASFQNLGILFVGKKEVPDILYKK
KLEDQHLLRCLMQNGSLHITEADKNQLKKDAEQEAKNMDLNRVKIRFEAFAVSQ--GHLYPICDAVFSNIIANQKCPDVGELKIVKMDKCSGVCTGSDEV
FLLCEKVNKKDVKVIFFEEDENGMI-QWQDFGSFTEADVHHQVAIVFKTPPYRDLM-IKQPVKVKLQLYR
>XP_025016550_NFkB_p100_Tetranychus
KTYPTVKLENYRS-SNQVHIKASLYTND-SAPKLHVHKLMGKH---CNENGFCILPIG---------------ENNQAVFQNLGILFVGKKEVPEILYQR
KLEEHKLICALNDRS--QLAEADRERLREEADREAKRINLNCVKICFQAFDQNQ--GMNFPICDAVFSRPIANQKSPDSGELKIVRMDKYSGVCTGNEEV
FLLCEKVNKKEIKIRFFETDMEGNQ-TWEAFASFTEADVHHQVAIVFRTPPYHNMN-IDRSVQVYAQLYR
>GIDG01030620_Relish_Ixodes
KTYPSVRLQNHDP-GLPHRIRASLWLAD-REE-PHVHRLTMKG---RDEEDCCYVTVR---------------EDGRATFPSMSIVFQQKKTVADILYKR
KREKCG----------GQPSPEEARRLLGEAKKEAAELNLNLVRIQFSAECCQD--GVWRTLC-CVYSNPVANSK---AGKLKISKVNRTSGSCSGGDEV
WILCEKINKKDIQIKFFEEDEETRVRTWEALASFAESDVHYQVAIIFRTPCYRDPQ-LQQEAKVKFQLLR
>JAA61285_Relish_Rhipicephalus
KTFPTVKLENYNV-QLPHRIKASLVTAE-DTGRPHVHRITMRG---RDDEDCCYVTVR---------------ENGTAMFPSMSIVFQQKKTVADILYRR
KIERL------------QPSQEEARQLQTEAKKEAAELNLNLVRICFTAECCED--GVWKPLC-VVYSNPVANSK---AGKLRITKANRKSGSCKGGDEV
WILCEKINKKDIQIKFFEENEETKERTWEAPATFQESDVHYQVAIVFKTPPYRDTN-LQHQVAVKFQLIR
>AJA91066_Relish_Dermacentor
KTYPTVKLENYNT-QLPHRIKASLVTAE-DTARPHVHRITMRG---RDDEDCCFVTVR---------------ENGTAMFPSMSIVFQQKKTVADILYRR
KIESL------------QPSQEEQRQLQTEAKRGAAELNLNLVRICFTAECCEE--GVWKPLC-VAYSNPVANSK---AGKLRITKVNRNSGSCKGGDEV
WILCENINKKDIQIKFFEENEETKERTWEAAATFQESDVHHQVAIVFKTPPYRNTN-LQHQVAVKFQLIR
